# Supplementary material for: Comparative Investigation of Vortex and Direct Plasma Discharge for Treating Titanium Surface
Source: Biomimetics (Basel). 2024 Dec 26;10(1):7. doi: 10.3390/biomimetics10010007 (PMC11759839; doi:10.3390/biomimetics10010007)
Supplement: Supplementary file 1 [file biomimetics-10-00007-s001.zip]

Archive with 3 entries (3 files):
- Figure S1. XPS spectra.tif
- Figure S2. SEM images.tif
- Video S1_The discharge appearance of the vortex plasma.mp4
